# Supplementary material for: Calcined Xerogels of C/TiO2 Nanostructures for Solar-Driven Photocatalytic Hydrogen Production
Source: Gels. 2025 Nov 14;11(11):911. doi: 10.3390/gels11110911 (PMC12652275; doi:10.3390/gels11110911)
Supplement: Supplementary file 1 [file gels-11-00911-s001.zip]

Archive with 1 entries (1 files):
- gels-3949713-supplementary.pdf
